# Supplementary material for: EGF receptor stimulation shifts breast cancer cell glucose metabolism toward glycolytic flux through PI3 kinase signaling
Source: PLoS One. 2019 Sep 18;14(9):e0221294. doi: 10.1371/journal.pone.0221294 (PMC6750601; doi:10.1371/journal.pone.0221294)
Supplement: S1 File — (XLSX) [file pone.0221294.s001.xlsx]

## Sheet: Fig 1
A	FDG	EGF(-), S1	EGF(-), S2	EGF(-), S3	EGF(-), S4	ave	sd		EGF(+), S1	EGF(+), S2	EGF(+), S3	EGF(+), S4	ave	sd
	T47D	104.6	93.78	101.62		100	5.58895		292.79	294.07	345.56		310.807	30.1041
	MDA-MB-468	103.18	94.99	101.83		100	4.39098		404.99	403.74	392.91		400.547	6.64301
	MCF7	93.65	94.61	107.45	104.29	100	6.91089		102.47	106.47	112.72	114.82	109.12	5.67729
B	FDG	S1	S2	S3	ave	sd
	EGF, 0 g/ml	104.93	97.74	97.34	100.003	4.2713
	EGF, 10(-9) g/ml	94.16	109.6	106.34	103.367	8.13812
	EGF, 10(-8) g/ml	103.37	126.83	114.95	115.05	11.7303
	EGF, 10(-7) g/ml	242.18	205.57	235.92	227.89	19.5815
	EGF, 10(-6) g/ml	350.67	277.5	259.97	296.047	48.1104
	EGF, 10(-5) g/ml	363.42	332.85	349.32	348.53	15.3003
C	FDG	S1	S2	S3		ave	sd
	0 h	110.13	97.31	94.42	98.15	100.002	6.9381
	4 h	98.94	127.39	127.8	115.43	117.39	13.5722
	16 h	160.28	134.85	142.15	146.08	145.84	10.6922
	24 h	184.91	211.57	318.64	246.2	240.33	57.9236
	48 h	623.55	578.12	572.31	603.1	594.27	23.6527

## Sheet: Fig 2
A		control					EGF
	Lactate	S1	S2	S3	ave	sd	S1	S2	S3	ave	sd
	Extracellular	98.24	100.55	101.21	100	1.55952	130.66	139.55	140.04	136.75	5.27978
	Intracellular	99.3	91.61	109.09	100	8.761	217.48	223.08	234.97	225.177	8.93152
	HK	S1	S2	S3	S4	S5	S6	ave	sd
	control	98.9	103.2	99.3	102.4	99.69	96.49	99.9967	2.45423
	EGF	140.54	120.43	125.64	114.11	111.09	122.5	122.385	10.3931
B	FDG	S1	S2	S3	ave	sd
	control	104.6	93.78	101.62	100	5.58895
	EGF	292.79	294.07	345.56	310.807	30.1041
	EGF+CHX	54.35	61.36	55.85	57.1867	3.69121
	Glut1	S1	S2	S3	ave	sd
	control	102.9	98.8	98.2	99.9667	2.55799
	EGF	143.3	143.4	146.9	144.533	2.0502

## Sheet: Fig 3
	pEGFR	S1	S2	S3	ave	sd
	control	91.8	93.2	115	100	13.0092
	EGF	260.2	240.7	204.8	235.233	28.1017
	pEGFR	S1
	0 min	100
	5 min	1069.2
	60 min	303.2
	pEGFR	S1
	EGF, 0 g/ml	100
	EGF, 10(-9) g/ml	100
	EGF, 10(-8) g/ml	100
	EGF, 10(-7) g/ml	7661.7
	EGF, 10(-6) g/ml	10949.6
	EGF, 10(-5) g/ml	5744.6

## Sheet: Fig 4
A	pEGFR	EGF(-), S1	EGF(-), S2	EGF(-), S3	ave	sd
	control	65.142	125.906	108.952	100	31.3555
	EGF	1946.87	1867.5	1452.5	1755.62	265.496
	EGF+BIBX	20.9174	11.9953	18.7591	17.2239	4.65494
	pEGFR	EGF(-), S1	EGF(-), S2	EGF(-), S3	ave	sd
	control	208.583	29.8619	61.5552	100	95.3614
	EGF	5073.81	4753.27	1482.97	3770.02	1987.11
	EGF+BIBX	24.1438	14.6352	14.1256	17.6349	5.64264
B	FDG	EGF(-), S1	EGF(-), S2	EGF(-), S3	ave	sd
	control	87.24	99.7	113.06	100	12.9126
	EGF	321.45	378.83	356.81	352.363	28.9473
	EGF+BIBX	41.98	52.48	37.04	43.8333	7.88508
	FDG	EGF(-), S1	EGF(-), S2	EGF(-), S3	ave	sd
	control	98.4	98	103.6	100	3.1241
	EGF	199.9	177.9	199.8	192.533	12.6729
	EGF+BIBX	105.8	92.8	104.2	100.933	7.08896

## Sheet: Fig 5
A
	p-MAPK	S1	S2	S3	ave	sd
	control	112.632	102.712	84.6559	100	14.184
	EGF	174.704	254.116	334.75	254.523	80.0238
	FDG	S1	S2	S3	ave	sd
	control	115.95	97.41	86.63	99.9967	14.8302
	EGF	263.39	265.28	332.06	286.91	39.1125
	EGF + PD	247.02	244	317.01	269.343	41.3082
B
	p-PI3K	S1	S2	S3	ave	sd
	control	116.077	124.305	59.6178	100	35.2132
	EGF	247.229	268.595	161.696	225.84	56.5679
	FDG	S1	S2	S3	ave	sd
	control	87.24	99.7	113.06	100	12.9126
	EGF	321.45	378.83	356.81	352.363	28.9473
	EGF + WM	68.49	75.35	79.21	74.35	5.42951
	EGF + LY	24.83	28.4	29.52	27.5833	2.44933

## Sheet: Fig 6
proliferation		S1	S2	S3	S4	S5	S6	ave	sd
control	0 h	100	100	100	100	100	100	100	0
	24 h	112.07	110.25	108.43	107.52	119.36	115.72	112.225	4.55164
	48 h	145.79	149.43	171.3	151.25	151.25	157.63	154.442	9.10726
EGF	0 h	100	100	100	100	100	100	100	0
	24 h	133.03	131.21	140.32	129.38	141.23	148.52	137.282	7.32802
	48 h	223.23	218.68	194.08	197.72	190.43	195.9	203.34	13.9304
proliferation		S1	S2	S3	S4	S5	S6	ave	sd
EGF	0 h	100	100	100	100	100	100	100	0
	24 h	133.03	131.21	140.32	129.38	141.23	148.52	137.282	7.32802
	48 h	223.23	218.68	194.08	197.72	190.43	195.9	203.34	13.9304
EGF + BIBX	0 h	100	100	100	100	100	100	100	0
	24 h	113.9	112.98	112.98	115.72	115.72	121.18	115.413	3.08464
	48 h	167.65	171.3	156.72	150.34	146.7	142.14	155.808	11.6682
EGF + LY294	0 h	100	100	100	100	100	100	100	0
	24 h	87.47	92.94	96.58	100.23	100.23	102.05	96.5833	5.52825
	48 h	114.81	99.32	88.38	94.76	97.49	101.14	99.3167	8.79862
proliferation		S1	S2	S3	S4	S5	S6	S7	S8	ave	sd
control	0 h	99.14	99.78	102.7	99.24	96.22	97.59	103.16	102.16	99.9988	2.49007
	24 h	120.87	122.88	126.35	120.78	126.99	120.96	112.84	113.93	120.7	5.12632
	48 h	138.22	139.59	141.05	137.4	134.2	122.88	140.59	133.65	135.948	5.94285
EGF	0 h	103.85	102.74	97.65	99.69	101.17	99.69	99.41	95.8	100	2.60225
	24 h	135.2	136.86	145.19	135.57	155.64	149.81	144.17	135.48	142.24	7.72736
	48 h	170.62	172.28	171.73	168.95	167.66	172.47	171.73	171.26	170.837	1.69975
EGF + gefitin	0 h	103.27	102.05	96.31	98.38					100.002	3.22159
	24 h	115.49	127.53	117.47	116.91					119.35	5.51664
	48 h	117.66	119.73	122.83	129.04					122.315	4.96125
proliferation		S1	S2		ave	sd
control	24 h	102.52	93.98		98.25	6.03869
	48 h	123.18	126.36		124.77	2.2486
EGF	24 h	113.64	117.64		115.64	2.82843
	48 h	169.27	156.23		162.75	9.22067
EGF + PD	24 h	97.75	104.11		100.93	4.4972
	48 h	128.74	131.92		130.33	2.2486
